# Supplementary material for: Laryngeal mask airway insertion by classic and thumb insertion technique: a comparison
Source: F1000Res. 2013 May 9;2:123. [Version 1] doi: 10.12688/f1000research.2-123.v1 (PMC3790608; doi:10.12688/f1000research.2-123.v1)
Supplement: Results of silicone laryngeal mask airway insertion — Results of the comparison in insertion technique of a silicone laryngeal mask airway (LMA) into patients using either the 'index finger' technique or the 'thumb' technique. [file f1000research-2-1186-s0000.tgz]

Archive with 1 entries (1 files):
- Akanksha_Dutt_raw_data.xlsx
