# Supplementary material for: Laryngeal mask airway insertion by classic and thumb insertion technique: a comparison
Source: F1000Res. 2013 May 9;2:123. [Version 1] doi: 10.12688/f1000research.2-123.v1 (PMC3790608; doi:10.12688/f1000research.2-123.v1)
Supplement: Results of silicone laryngeal mask airway insertion — Results of the comparison in insertion technique of a silicone laryngeal mask airway (LMA) into patients using either the 'index finger' technique or the 'thumb' technique. [file f1000research-2-1186-s0000.tgz › Akanksha_Dutt_raw_data.xlsx]

## Sheet: LMA - INDEX FINGER 
Patient	Age (years)	Sex	Weight(Kgs)	Surgery	Time taken for insertion(second)	Cuff pressure (mm of Hg)	No of attempts	IS-1	IS-2	IS-3	IS-4	OV-1	OV-2	OV-3	Fiberoptic view	Blood on device	Sore throat in recovery	Sorethroat after 24 hours
A	40	M	61	Wide excision of scaalp tumor	40	52	1	YES	YES	YES	YES	YES	YES	YES	1	NO	NIL	NIL
B	48	F	50	MRM	45	60	2	YES	YES	NO	NO	YES	YES	YES	2	NO	NIL	NIL
C	42	F	85	MRM	24	60	1	YES	YES	YES	YES	YES	YES	YES	1	NO	NIL	NIL
D	25	F	42	MRM	6	32	1	YES	YES	YES	YES	YES	YES	YES	1	NO	NIL	NIL
E	48	F	40	MRM	14	28	1	YES	YES	YES	YES	YES	YES	YES	2	NO	NIL	NIL
F	39	M	90	Abdominal wall mass excision	20	40	1	YES	YES	YES	YES	YES	YES	YES	1	NO	NIL	NIL
G	42	F	74	MRM	14	40	1	YES	YES	YES	YES	YES	YES	YES	1	NO	NIL	NIL
H	55	F	55	MRM	140	60	3	YES	YES	YES	YES	YES	YES	YES	2	YES	NIL	NIL
I	40	F	70	Port excision	10	40	1	YES	YES	NO	YES	YES	YES	YES	1	NO	MILD	NIL
J	48	F	40	MRM	12	44	1	YES	YES	YES	YES	YES	YES	YES	1	NO	NIL	NIL
K	46	F	50	MRM	46	54	2	YES	YES	YES	NO	YES	YES	YES	2	NO	NIL	NIL
L	42	F	85	MRM	25	60	1	YES	YES	YES	NO	YES	YES	YES	1	NO	NIL	NIL
M	28	F	43	Fibroadenoma excision	7	30	1	YES	YES	YES	YES	YES	YES	YES	1	NO	NIL	NIL
N	44	F	40	Lumpectomy	40	24	1	YES	YES	YES	YES	YES	YES	YES	2	NO	NIL	NIL
O	39	M	89	Wide excision STS Thigh	45	44	1	YES	YES	YES	YES	YES	YES	YES	1	NO	NIL	NIL
P	42	F	75	MRM	16	40	1	YES	YES	YES	YES	YES	YES	YES	1	NO	NIL	NIL
Q	55	F	55	MRM	20	44	1	YES	YES	YES	YES	YES	YES	YES	2	YES	NIL	NIL
R	40	F	72	Lumpectomy	12	40	1	YES	NO	YES	NO	YES	YES	YES	1	NO	MILD	NIL
S	53	M	65	Dorsal silting & cystoscopy	30	38	1	YES	YES	YES	YES	YES	YES	YES	1	NO	NIL	NIL
T	47	F	41	MRM	14	38	1	YES	YES	YES	YES	YES	YES	YES	3	NO	NIL	NIL

## Sheet: LMA -THUMB
Name	Age (years)	Sex	Weight(Kgs)	Surgery	Time taken for insertion(second)	Cuff pressure (mm of Hg)	No of attempts	IS-1	IS-2	IS-3	IS-4	OV-1	OV-2	OV-3	Fiberoptic view	Blood on device	Sore throat in recovery	Sorethroat after 24 hours
AA	45	F	52	MRM	20	40	1	YES	YES	YES	NO	YES	YES	YES	1	NO	NIL	NIL
BB	54	F	44	MRM	12	44	1	YES	NO	YES	YES	YES	YES	YES	1	NO	NIL	NIL
CC	52	F	65	MRM	25	34	1	YES	YES	NO	YES	YES	YES	YES	1	NO	NIL	NIL
DD	18	M	32	Fibulectomy	18	32	1	YES	YES	YES	YES	YES	YES	YES	1	NO	NIL	NIL
EE	42	F	60	Port insertion	50	40	1	YES	YES	YES	YES	YES	YES	YES	3	NO	NIL	NIL
FF	60	F	62	Lumpectomy	70	60	3	YES	YES	YES	NO	YES	YES	YES	2	YES	NIL	NIL
GG	53	F	57	MRM	30	60	1	YES	YES	YES	YES	YES	YES	YES	3	NO	NIL	NIL
HH	42	F	60	Lumpectomy	30	40	1	YES	YES	NO	YES	YES	YES	YES	2	NO	NIL	NIL
II	44	F	52	MRM	60	60	2	YES	YES	YES	YES	YES	YES	YES	2	YES	NIL	NIL
JJ	44	M	54	Wide excision abdominal wall tumor	20	40	1	YES	YES	YES	YES	YES	YES	YES	1	NO	NIL	NIL
KK	56	F	44	MRM	15	28	1	YES	NO	YES	NO	YES	YES	NO	1	NO	NIL	NIL
LL	50	F	65	MRM	25	28	1	YES	YES	YES	YES	YES	YES	YES	1	NO	NIL	NIL
MM	20	F	34	Fibroadenoma excision	18	34	1	YES	YES	YES	YES	YES	YES	YES	1	NO	NIL	NIL
NN	44	M	62	High orchidectomy	40	38	1	YES	YES	YES	YES	YES	YES	YES	3	NO	NIL	NIL
OO	60	M	61	Port insertion	62	52	2	YES	YES	YES	YES	YES	YES	YES	2	YES	NIL	NIL
PP	55	F	58	MRM	32	54	1	YES	YES	YES	YES	YES	YES	YES	3	NO	NIL	NIL
QQ	40	F	62	Wide excision abdominal wall tumor	30	40	1	YES	YES	YES	YES	YES	YES	YES	2	NO	NIL	NIL
RR	43	F	55	Fibroadenoma excision	64	54	2	YES	YES	YES	YES	YES	YES	YES	2	YES	NIL	NIL
SS	52	F	65	Axillary clearamce	25	28	1	YES	YES	NO	YES	YES	YES	YES	1	NO	MILD	NIL
TT	40	F	62	MRM	34	40	1	YES	NO	YES	NO	YES	YES	YES	3	NO	NIL	NIL

## Sheet: Abbreviations
Abbreviation
IS	Insertion success
OV	Optimal view
